# Supplementary material for: SARS-CoV-2 Nucleocapsid Protein Has DNA-Melting and Strand-Annealing Activities With Different Properties From SARS-CoV-2 Nsp13
Source: Front Microbiol. 2022 Jul 22;13:851202. doi: 10.3389/fmicb.2022.851202 (PMC9354549; doi:10.3389/fmicb.2022.851202)
Supplement: Supplementary file 1 [file Data_Sheet_1.zip]

Archive with 33 entries (25 files):
- Supplement -to typesetter1/
- Supplement -to typesetter1/Supplement 1/
- Supplement -to typesetter1/Supplement 1/Supplement.1-A.tif
- Supplement -to typesetter1/Supplement 1/Supplement.1-B.tif
- Supplement -to typesetter1/Supplement 1/Supplement.1-C.tif
- Supplement -to typesetter1/Supplement 1/Supplement.1-D.tif
- Supplement -to typesetter1/Supplement 1/Supplement.1-Fig Lenged.docx
- Supplement -to typesetter1/Supplement 2/
- Supplement -to typesetter1/Supplement 2/Supplement.2-A.tif
- Supplement -to typesetter1/Supplement 2/Supplement.2-B and C.tif
- Supplement -to typesetter1/Supplement 2/Supplement.2-Fig Lenged.docx
- Supplement -to typesetter1/Supplement 3/
- Supplement -to typesetter1/Supplement 3/Supplement.3 A and B.tif
- Supplement -to typesetter1/Supplement 3/Supplement.3 C and D.tif
- Supplement -to typesetter1/Supplement 3/Supplement.3-Fig Lenged.docx
- Supplement -to typesetter1/Supplement 3/~$pplement.3-Fig Lenged.docx
- Supplement -to typesetter1/Supplement 4/
- Supplement -to typesetter1/Supplement 4/Supplement.4-A.tif
- Supplement -to typesetter1/Supplement 4/Supplement.4-B.tif
- Supplement -to typesetter1/Supplement 4/Supplement.4-Fig Lenged.docx
- Supplement -to typesetter1/Supplement 5/
- Supplement -to typesetter1/Supplement 5/Supplement.5-A1.tif
- Supplement -to typesetter1/Supplement 5/Supplement.5-A2.tif
- Supplement -to typesetter1/Supplement 5/Supplement.5-B.tif
- Supplement -to typesetter1/Supplement 5/Supplement.5-Fig Lenged.docx
- Supplement -to typesetter1/Supplement 6/
- Supplement -to typesetter1/Supplement 6/Supplement.6-A.tif
- Supplement -to typesetter1/Supplement 6/Supplement.6-B.tif
- Supplement -to typesetter1/Supplement 6/Supplement.6-Fig Lenged.docx
- Supplement -to typesetter1/Supplement 7/
- Supplement -to typesetter1/Supplement 7/Supplement.7 A and B.tif
- Supplement -to typesetter1/Supplement 7/Supplement.7-C.tif
- Supplement -to typesetter1/Supplement 7/Supplement.7-Fig Lenged.docx
